# Supplementary material for: The influence of the descending pain modulatory system on infant pain-related brain activity
Source: eLife. 2018 Sep 11;7:e37125. doi: 10.7554/eLife.37125 (PMC6133549; doi:10.7554/eLife.37125)
Supplement: Figure 1—source data 1. [file elife-37125-fig1-data1.zip › Figure_1-source_data_1/atlas_key.txt]

1 = anterior cingulate cortices (ACC)
2 = anterior insula (AI)
3 = amygdala (AMY)
4 = medial frontal gyrus (mFG)
5 = periaqueductal gray (PAG)
6 = rostral ventral medulla (RVM)
7 = calcarine cortex (CAL)
8 = caudate (CAU)
9 = recti gyri (RGY)
10 = supplementary motor areas (SMA)
11 = hippocampus (HIP)
12 = pontine nuclei (PON)
13 = posterior cingulate cortex (PCC)
14 = inferior parietal lobules (IFL)
15 = medial superior frontal gyrus (mSFG)

1-6 are the DPMS Network, 7-12 are the Control Network and 13-15 are the Default Mode Network.
