# Supplementary material for: The influence of the descending pain modulatory system on infant pain-related brain activity
Source: eLife. 2018 Sep 11;7:e37125. doi: 10.7554/eLife.37125 (PMC6133549; doi:10.7554/eLife.37125)
Supplement: Figure 2—source data 1. [file elife-37125-fig2-data1.zip]

Archive with 10 entries (7 files):
- Figure_2-source_data_1/
- Figure_2-source_data_1/READ_ME.txt
- __MACOSX/
- __MACOSX/Figure_2-source_data_1/
- __MACOSX/Figure_2-source_data_1/._READ_ME.txt
- Figure_2-source_data_1/Supplementary_matrial_group_noxious_evoked_activity.nii.gz
- __MACOSX/Figure_2-source_data_1/._Supplementary_matrial_group_noxious_evoked_activity.nii.gz
- Figure_2-source_data_1/template-40.nii.gz
- __MACOSX/Figure_2-source_data_1/._template-40.nii.gz
- __MACOSX/._Figure_2-source_data_1
