# Supplementary material for: The influence of the descending pain modulatory system on infant pain-related brain activity
Source: eLife. 2018 Sep 11;7:e37125. doi: 10.7554/eLife.37125 (PMC6133549; doi:10.7554/eLife.37125)
Supplement: Figure 2—source data 1. [file elife-37125-fig2-data1.zip › Figure_2-source_data_1/READ_ME.txt]

READ ME FILE

Created on 18th July 2018
Written by S Goksan.


Information for Figure 2-source data 1.: Thresholded group activity map

The file named “Supplementary_material_group_noxious_evoked_activity.nii.gz” is a NIFTI file that complements the manuscript entitled “The influence of the descending pain modulatory system on infant pain-related brain activity.” This image is the thresholded group activation map of noxious-evoked brain activity from which Figure 2 was generated. This should be overlaid on the 40-week gestational template provided.


Template image

Both supplementary files 1 and 2 should be overlaid on a 40-week gestational age template "template-40.nii.gz", which was downloaded from the following website: 
	www.brain-development.org/brain-atlases/consistent-high-definition-spatio-temporal-neonatal-brain-atlas (Serag et al., 2012).

Please note: the template from the website is a 4D file (containing 17 volumes in total). The initial volume corresponds to a 28-week template brain. The correct template is the volume corresponding to a 40-week gestational age brain (the 13th volume out of 17).


Reference

A. Serag, P. Aljabar, G. Ball, S.J. Counsell, J.P. Boardman, M.A. Rutherford, A.D. Edwards, J.V. Hajnal, D. Rueckert. “Construction of a consistent high-definition spatio-temporal atlas of the developing brain using adaptive kernel regression”. NeuroImage, 59 (3), 2255-65, 2012.
