# Supplementary material for: The influence of the descending pain modulatory system on infant pain-related brain activity
Source: eLife. 2018 Sep 11;7:e37125. doi: 10.7554/eLife.37125 (PMC6133549; doi:10.7554/eLife.37125)
Supplement: Figure 3—source data 1. [file elife-37125-fig3-data1.zip]

Archive with 123 entries (94 files):
- Figure_3-source_data_1/
- Figure_3-source_data_1/01/
- Figure_3-source_data_1/01/mean_func.nii.gz
- __MACOSX/
- __MACOSX/Figure_3-source_data_1/
- __MACOSX/Figure_3-source_data_1/01/
- __MACOSX/Figure_3-source_data_1/01/._mean_func.nii.gz
- Figure_3-source_data_1/01/pag_mask.nii.gz
- __MACOSX/Figure_3-source_data_1/01/._pag_mask.nii.gz
- Figure_3-source_data_1/01/rvm_mask.nii.gz
- __MACOSX/Figure_3-source_data_1/01/._rvm_mask.nii.gz
- __MACOSX/Figure_3-source_data_1/._01
- Figure_3-source_data_1/02/
- Figure_3-source_data_1/02/mean_func.nii.gz
- __MACOSX/Figure_3-source_data_1/02/
- __MACOSX/Figure_3-source_data_1/02/._mean_func.nii.gz
- Figure_3-source_data_1/02/pag_mask.nii.gz
- __MACOSX/Figure_3-source_data_1/02/._pag_mask.nii.gz
- Figure_3-source_data_1/02/rvm_mask.nii.gz
- __MACOSX/Figure_3-source_data_1/02/._rvm_mask.nii.gz
- __MACOSX/Figure_3-source_data_1/._02
- Figure_3-source_data_1/03/
- Figure_3-source_data_1/03/mean_func.nii.gz
- __MACOSX/Figure_3-source_data_1/03/
- __MACOSX/Figure_3-source_data_1/03/._mean_func.nii.gz
- Figure_3-source_data_1/03/pag_mask.nii.gz
- __MACOSX/Figure_3-source_data_1/03/._pag_mask.nii.gz
- Figure_3-source_data_1/03/rvm_mask.nii.gz
- __MACOSX/Figure_3-source_data_1/03/._rvm_mask.nii.gz
- __MACOSX/Figure_3-source_data_1/._03
- Figure_3-source_data_1/04/
- Figure_3-source_data_1/04/mean_func.nii.gz
- __MACOSX/Figure_3-source_data_1/04/
- __MACOSX/Figure_3-source_data_1/04/._mean_func.nii.gz
- Figure_3-source_data_1/04/pag_mask.nii.gz
- __MACOSX/Figure_3-source_data_1/04/._pag_mask.nii.gz
- Figure_3-source_data_1/04/rvm_mask.nii.gz
- __MACOSX/Figure_3-source_data_1/04/._rvm_mask.nii.gz
- __MACOSX/Figure_3-source_data_1/._04
- Figure_3-source_data_1/05/
- Figure_3-source_data_1/05/mean_func.nii.gz
- __MACOSX/Figure_3-source_data_1/05/
- __MACOSX/Figure_3-source_data_1/05/._mean_func.nii.gz
- Figure_3-source_data_1/05/pag_mask.nii.gz
- __MACOSX/Figure_3-source_data_1/05/._pag_mask.nii.gz
- Figure_3-source_data_1/05/rvm_mask.nii.gz
- __MACOSX/Figure_3-source_data_1/05/._rvm_mask.nii.gz
- __MACOSX/Figure_3-source_data_1/._05
- Figure_3-source_data_1/06/
- Figure_3-source_data_1/06/mean_func.nii.gz
- __MACOSX/Figure_3-source_data_1/06/
- __MACOSX/Figure_3-source_data_1/06/._mean_func.nii.gz
- Figure_3-source_data_1/06/pag_mask.nii.gz
- __MACOSX/Figure_3-source_data_1/06/._pag_mask.nii.gz
- Figure_3-source_data_1/06/rvm_mask.nii.gz
- __MACOSX/Figure_3-source_data_1/06/._rvm_mask.nii.gz
- __MACOSX/Figure_3-source_data_1/._06
- Figure_3-source_data_1/07/
- Figure_3-source_data_1/07/mean_func.nii.gz
- __MACOSX/Figure_3-source_data_1/07/
- __MACOSX/Figure_3-source_data_1/07/._mean_func.nii.gz
- Figure_3-source_data_1/07/pag_mask.nii.gz
- __MACOSX/Figure_3-source_data_1/07/._pag_mask.nii.gz
- Figure_3-source_data_1/07/rvm_mask.nii.gz
- __MACOSX/Figure_3-source_data_1/07/._rvm_mask.nii.gz
- __MACOSX/Figure_3-source_data_1/._07
- Figure_3-source_data_1/08/
- Figure_3-source_data_1/08/mean_func.nii.gz
- __MACOSX/Figure_3-source_data_1/08/
- __MACOSX/Figure_3-source_data_1/08/._mean_func.nii.gz
- Figure_3-source_data_1/08/pag_mask.nii.gz
- __MACOSX/Figure_3-source_data_1/08/._pag_mask.nii.gz
- Figure_3-source_data_1/08/rvm_mask.nii.gz
- __MACOSX/Figure_3-source_data_1/08/._rvm_mask.nii.gz
- __MACOSX/Figure_3-source_data_1/._08
- Figure_3-source_data_1/09/
- Figure_3-source_data_1/09/mean_func.nii.gz
- __MACOSX/Figure_3-source_data_1/09/
- __MACOSX/Figure_3-source_data_1/09/._mean_func.nii.gz
- Figure_3-source_data_1/09/pag_mask.nii.gz
- __MACOSX/Figure_3-source_data_1/09/._pag_mask.nii.gz
- Figure_3-source_data_1/09/rvm_mask.nii.gz
- __MACOSX/Figure_3-source_data_1/09/._rvm_mask.nii.gz
- __MACOSX/Figure_3-source_data_1/._09
- Figure_3-source_data_1/10/
- Figure_3-source_data_1/10/mean_func.nii.gz
- __MACOSX/Figure_3-source_data_1/10/
- __MACOSX/Figure_3-source_data_1/10/._mean_func.nii.gz
- Figure_3-source_data_1/10/pag_mask.nii.gz
- __MACOSX/Figure_3-source_data_1/10/._pag_mask.nii.gz
- Figure_3-source_data_1/10/rvm_mask.nii.gz
- __MACOSX/Figure_3-source_data_1/10/._rvm_mask.nii.gz
- __MACOSX/Figure_3-source_data_1/._10
- Figure_3-source_data_1/11/
- Figure_3-source_data_1/11/mean_func.nii.gz
- __MACOSX/Figure_3-source_data_1/11/
- __MACOSX/Figure_3-source_data_1/11/._mean_func.nii.gz
- Figure_3-source_data_1/11/pag_mask.nii.gz
- __MACOSX/Figure_3-source_data_1/11/._pag_mask.nii.gz
- Figure_3-source_data_1/11/rvm_mask.nii.gz
- __MACOSX/Figure_3-source_data_1/11/._rvm_mask.nii.gz
- __MACOSX/Figure_3-source_data_1/._11
- Figure_3-source_data_1/12/
- Figure_3-source_data_1/12/mean_func.nii.gz
- __MACOSX/Figure_3-source_data_1/12/
- __MACOSX/Figure_3-source_data_1/12/._mean_func.nii.gz
- Figure_3-source_data_1/12/pag_mask.nii.gz
- __MACOSX/Figure_3-source_data_1/12/._pag_mask.nii.gz
- Figure_3-source_data_1/12/rvm_mask.nii.gz
- __MACOSX/Figure_3-source_data_1/12/._rvm_mask.nii.gz
- __MACOSX/Figure_3-source_data_1/._12
- Figure_3-source_data_1/13/
- Figure_3-source_data_1/13/mean_func.nii.gz
- __MACOSX/Figure_3-source_data_1/13/
- __MACOSX/Figure_3-source_data_1/13/._mean_func.nii.gz
- Figure_3-source_data_1/13/pag_mask.nii.gz
- __MACOSX/Figure_3-source_data_1/13/._pag_mask.nii.gz
- Figure_3-source_data_1/13/rvm_mask.nii.gz
- __MACOSX/Figure_3-source_data_1/13/._rvm_mask.nii.gz
- __MACOSX/Figure_3-source_data_1/._13
- Figure_3-source_data_1/READ_ME.txt
- __MACOSX/Figure_3-source_data_1/._READ_ME.txt
- __MACOSX/._Figure_3-source_data_1
