# Supplementary material for: The influence of the descending pain modulatory system on infant pain-related brain activity
Source: eLife. 2018 Sep 11;7:e37125. doi: 10.7554/eLife.37125 (PMC6133549; doi:10.7554/eLife.37125)
Supplement: Figure 3—source data 1. [file elife-37125-fig3-data1.zip › Figure_3-source_data_1/READ_ME.txt]

READ ME FILE

Created on 18th July 2018
Written by S Goksan.


Information for Figure 3-source data 1.: Individual DPMS brainstem masks in functional space

Each folder is an individual infant’s data and contains a mean functional image ("mean_func.nii.gz") together with the PAG and RVM masks used to obtain the mean time series for that infant.
